# Supplementary material for: Dependence of Protein Immobilization and Photocurrent Generation in PSI–FTO Electrodes on the Electrodeposition Parameters
Source: Int J Mol Sci. 2024 Sep 10;25(18):9772. doi: 10.3390/ijms25189772 (PMC11431872; doi:10.3390/ijms25189772)
Supplement: Supplementary file 1 [file ijms-25-09772-s001.zip]

Archive with 1 entries (1 files):
- ijms-3161169-supplementary.pdf
